# Supplementary material for: The involvement of miRNAs in the enhanced immune response of oysters via haemocyte-mediated immune priming
Source: Front Immunol. 2026 Mar 4;17:1753252. doi: 10.3389/fimmu.2026.1753252 (PMC12995623; doi:10.3389/fimmu.2026.1753252)
Supplement: Supplementary file 1 [file Table1.xlsx]

## Sheet: SS-SV
Table S1 The detailed information of DE miRNAs in primary and secondary stimulations of V. splendidus.
ID	VS1_count	VS2_count	VS3_count	VV1_count	VV2_count	VV3_count	VS1_TPM	VS2_TPM	VS3_TPM	VV1_TPM	VV2_TPM	VV3_TPM	VS_mean	VV_mean	log2(fc)	PValue
Bantam-y	788	179	553	125	243	181	200.415	35.7202	122.629	30.6264	39.6261	46.3492	119.588	38.8672	-1.62145	0.011423
Cgi-Mir-1989_5p	575	537	1162	163	398	381	146.242	107.16	257.676	39.9368	64.902	97.5638	170.359	67.4675	-1.33632	0.0107113
Cgi-Mir-1990_3p	2387	2873	1066	5824	15487	20309	607.096	573.318	236.387	1426.94	2525.47	5200.58	472.267	3051	2.69161	6.81285055641142e-07
Cgi-Mir-1993_3p	68	44	47	102	202	84	17.2947	8.7804	10.4223	24.9911	32.9402	21.5101	12.1658	26.4805	1.1221	0.0256488
Cgi-Mir-219_3p	538	140	283	1274	2623	898	136.832	27.9376	62.7558	312.144	427.734	229.953	75.8417	323.277	2.09171	0.000308614
Cgi-Mir-2722_5p	30	9	15	2	11	3	7.63	1.796	3.3263	0.49	1.7938	0.7682	4.25077	1.01733	-2.06293	0.0287974
Cgi-Mir-278_3p	6299	5509	5629	7802	10633	17663	1602.05	1099.34	1248.24	1911.58	1733.93	4523.02	1316.55	2722.84	1.04836	0.01928
Cgi-Mir-279_3p	8682	11579	8454	18891	27277	36631	2208.13	2310.64	1874.69	4628.5	4448.07	9380.21	2131.15	6152.26	1.52948	0.00038037
Cgi-Mir-31_5p	441	747	642	1807	1430	4244	112.161	149.067	142.365	442.735	233.191	1086.77	134.531	587.566	2.12681	0.000117853
Cgi-Mir-375-P3_3p	3	52	92	4	9	2	0.763	10.3768	20.4012	0.98	1.4676	0.5121	10.5137	0.986567	-3.41371	0.00155032
Cgi-Mir-375-P4_3p	8	79	69	1	13	5	2.0347	15.7648	15.3009	0.245	2.1199	1.2804	11.0335	1.2151	-3.18274	0.000759731
Cgi-Novel-2_3p	10	0	5	105	81	2	2.5433	0.01	1.1088	25.7262	13.2087	0.5121	1.2207	13.149	3.42917	0.00295443
Cgi-Novel-4_3p	5	3	2	220	618	84	1.2717	0.5987	0.4435	53.9024	100.778	21.5101	0.7713	58.73	6.25066	7.37600644390186e-13
Cgi-Novel-4_5p	1	0	1	54	144	12	0.2543	0.01	0.2218	13.2306	23.4821	3.0729	0.162033	13.2619	6.35485	4.44074379526607e-08
Let-7-P11-x	78	167	133	24	35	100	19.8381	33.3255	29.493	5.8803	5.7075	25.6073	27.5522	12.3984	-1.15202	0.0421627
Let-7-P15-x	55	121	92	13	10	70	13.9884	24.146	20.4012	3.1851	1.6307	17.9251	19.5119	7.5803	-1.36402	0.0368628
Let-7-P16-x	55	121	92	13	10	70	13.9884	24.146	20.4012	3.1851	1.6307	17.9251	19.5119	7.5803	-1.36402	0.0367982
Let-7-P17-x	269	523	378	60	51	342	68.4159	104.367	83.8222	14.7007	8.3166	87.5769	85.5349	36.8647	-1.21427	0.0413519
Let-7-P18a-x	269	523	378	60	51	342	68.4159	104.367	83.8222	14.7007	8.3166	87.5769	85.5349	36.8647	-1.21427	0.0414553
Let-7-P18b-x	269	523	378	60	51	342	68.4159	104.367	83.8222	14.7007	8.3166	87.5769	85.5349	36.8647	-1.21427	0.0415591
Let-7-P1b-x	369	678	543	123	144	456	93.8493	135.298	120.411	30.1364	23.4821	116.769	116.519	56.7959	-1.03671	0.0431299
Let-7-P1b3-x	269	523	378	60	51	342	68.4159	104.367	83.8222	14.7007	8.3166	87.5769	85.5349	36.8647	-1.21427	0.0416635
Let-7-P1b4-x	269	523	378	60	51	342	68.4159	104.367	83.8222	14.7007	8.3166	87.5769	85.5349	36.8647	-1.21427	0.0417683
Let-7-P1c-x	358	649	495	111	123	441	91.0517	129.511	109.767	27.1962	20.0577	112.928	110.11	53.394	-1.04419	0.0454888
Let-7-P1c1-x	60	125	98	16	11	77	15.2601	24.9442	21.7317	3.9202	1.7938	19.7176	20.6453	8.4772	-1.28416	0.0459789
Let-7-P1c2-x	60	125	98	16	11	77	15.2601	24.9442	21.7317	3.9202	1.7938	19.7176	20.6453	8.4772	-1.28416	0.0459366
Let-7-P1c3-x	60	125	98	16	11	77	15.2601	24.9442	21.7317	3.9202	1.7938	19.7176	20.6453	8.4772	-1.28416	0.0458941
Let-7-P1c4-x	60	125	98	16	11	77	15.2601	24.9442	21.7317	3.9202	1.7938	19.7176	20.6453	8.4772	-1.28416	0.0457684
Let-7-P1d-x	358	649	495	111	123	441	91.0517	129.511	109.767	27.1962	20.0577	112.928	110.11	53.394	-1.04419	0.0456344
Let-7-P1d1-x	358	649	492	112	121	441	91.0517	129.511	109.102	27.4412	19.7315	112.928	109.888	53.3669	-1.04202	0.0462022
Let-7-P1d2-x	369	669	533	123	140	450	93.8493	133.502	118.194	30.1364	22.8299	115.233	115.182	56.0664	-1.0387	0.0428012
Let-7-P1e-x	280	540	415	70	70	350	71.2136	107.759	92.027	17.1508	11.4149	89.6255	90.3332	39.3971	-1.19717	0.0334815
Let-7-P1o1-x	358	646	488	111	121	440	91.0517	128.912	108.215	27.1962	19.7315	112.672	109.393	53.1999	-1.04002	0.0477158
Let-7-P2a1c-x	68	129	86	15	12	73	17.2947	25.7425	19.0707	3.6752	1.9568	18.6933	20.7026	8.10843	-1.35232	0.0339028
Let-7-P2a1d-x	68	129	86	15	12	73	17.2947	25.7425	19.0707	3.6752	1.9568	18.6933	20.7026	8.10843	-1.35232	0.0338571
Let-7-P2a2c-x	68	128	86	14	10	72	17.2947	25.5429	19.0707	3.4302	1.6307	18.4372	20.6361	7.8327	-1.39759	0.032581
Let-7-P2a2d-x	68	128	86	14	10	72	17.2947	25.5429	19.0707	3.4302	1.6307	18.4372	20.6361	7.8327	-1.39759	0.0325582
Let-7-P2b2-x	72	140	101	16	22	82	18.3121	27.9376	22.3969	3.9202	3.5875	20.998	22.8822	9.5019	-1.26794	0.0329834
Let-7-P2b3-x	269	529	387	61	54	347	68.4159	105.564	85.818	14.9457	8.8058	88.8573	86.5993	37.5363	-1.20607	0.0419188
Let-7-P2b4-x	358	649	492	112	121	441	91.0517	129.511	109.102	27.4412	19.7315	112.928	109.888	53.3669	-1.04202	0.0457542
Let-7-P2b4a-x	358	649	492	112	121	441	91.0517	129.511	109.102	27.4412	19.7315	112.928	109.888	53.3669	-1.04202	0.0458661
Let-7-P2b4b-x	358	649	492	112	121	441	91.0517	129.511	109.102	27.4412	19.7315	112.928	109.888	53.3669	-1.04202	0.0458699
Let-7-P2o13-x	367	652	509	114	130	444	93.3407	130.109	112.872	27.9313	21.1991	113.696	112.107	54.2756	-1.0465	0.0432452
Let-7-P2o16-x	358	646	488	111	121	440	91.0517	128.912	108.215	27.1962	19.7315	112.672	109.393	53.1999	-1.04002	0.0471762
Let-7-P2o17-x	358	649	492	112	121	441	91.0517	129.511	109.102	27.4412	19.7315	112.928	109.888	53.3669	-1.04202	0.0458738
Let-7-P2o6-x	288	578	393	79	77	366	73.2483	115.342	87.1485	19.3559	12.5564	93.7227	91.913	41.8783	-1.13406	0.0404167
Let-7-P2o7-x	56	122	91	16	11	72	14.2427	24.3456	20.1794	3.9202	1.7938	18.4372	19.5892	8.0504	-1.28293	0.0450563
Let-7-P3-x	280	543	419	71	70	351	71.2136	108.358	92.914	17.3958	11.4149	89.8816	90.8285	39.5641	-1.19895	0.0329565
Let-7-P4-x	269	523	378	60	51	342	68.4159	104.367	83.8222	14.7007	8.3166	87.5769	85.5349	36.8647	-1.21427	0.0418541
Let-7-P5-x	364	657	512	118	129	445	92.5777	131.107	113.537	28.9113	21.0361	113.952	112.407	54.6333	-1.04088	0.0443632
miR-10-P3i-x	1	4	3	0	0	0	0.2543	0.7982	0.6653	0.01	0.01	0.01	0.5726	0.01	-5.83946	0.0305943
miR-1175-P6-y	14	5	4	2	2	1	3.5607	0.9978	0.887	0.49	0.3261	0.2561	1.81517	0.3574	-2.34449	0.0365452
miR-1175-P7-y	14	5	4	2	2	1	3.5607	0.9978	0.887	0.49	0.3261	0.2561	1.81517	0.3574	-2.34449	0.0363605
miR-12-P10-x	0	0	0	0	10	6	0.01	0.01	0.01	0.01	1.6307	1.5364	0.01	1.05903	6.7266	0.0126919
miR-154-P29-y	9	14	18	60	64	90	2.289	2.7938	3.9915	14.7007	10.4365	23.0466	3.02477	16.0613	2.40869	0.000190454
miR-184-P10-y	0	0	0	1	8	10	0.01	0.01	0.01	0.245	1.3046	2.5607	0.01	1.3701	7.09814	0.00186451
miR-184-P13a-y	1	1	47	55	160	128	0.2543	0.1996	10.4223	13.4756	26.0913	32.7773	3.6254	24.1147	2.7337	0.0105205
miR-184-P13b-y	1	1	47	55	160	128	0.2543	0.1996	10.4223	13.4756	26.0913	32.7773	3.6254	24.1147	2.7337	0.0104786
miR-184-P15a1-y	88	43	26	67	191	146	22.3814	8.5808	5.7655	16.4157	31.1464	37.3866	12.2426	28.3162	1.20972	0.0433026
miR-184-P15a2-y	88	43	26	67	191	146	22.3814	8.5808	5.7655	16.4157	31.1464	37.3866	12.2426	28.3162	1.20972	0.0431768
miR-184-P15a3-y	88	43	26	67	191	146	22.3814	8.5808	5.7655	16.4157	31.1464	37.3866	12.2426	28.3162	1.20972	0.042974
miR-184-P15a4-y	88	43	26	67	191	146	22.3814	8.5808	5.7655	16.4157	31.1464	37.3866	12.2426	28.3162	1.20972	0.0428613
miR-184-P15a5-y	88	43	26	67	191	146	22.3814	8.5808	5.7655	16.4157	31.1464	37.3866	12.2426	28.3162	1.20972	0.0427751
miR-184-P15a6-y	88	43	26	67	191	146	22.3814	8.5808	5.7655	16.4157	31.1464	37.3866	12.2426	28.3162	1.20972	0.0427003
miR-184-P15a7-y	88	43	26	67	191	146	22.3814	8.5808	5.7655	16.4157	31.1464	37.3866	12.2426	28.3162	1.20972	0.0424747
miR-184-P15b-y	88	43	26	67	191	146	22.3814	8.5808	5.7655	16.4157	31.1464	37.3866	12.2426	28.3162	1.20972	0.0423423
miR-184-P15c-y	88	43	26	67	191	146	22.3814	8.5808	5.7655	16.4157	31.1464	37.3866	12.2426	28.3162	1.20972	0.0422484
miR-184-P15d-y	88	43	26	67	191	146	22.3814	8.5808	5.7655	16.4157	31.1464	37.3866	12.2426	28.3162	1.20972	0.0422
miR-184-P15e1-y	88	43	26	67	191	146	22.3814	8.5808	5.7655	16.4157	31.1464	37.3866	12.2426	28.3162	1.20972	0.0420795
miR-184-P15e2-y	88	43	26	67	191	146	22.3814	8.5808	5.7655	16.4157	31.1464	37.3866	12.2426	28.3162	1.20972	0.0418808
miR-184-P15e3-y	88	43	26	67	191	146	22.3814	8.5808	5.7655	16.4157	31.1464	37.3866	12.2426	28.3162	1.20972	0.0416827
miR-184-P15f-y	88	43	26	67	191	146	22.3814	8.5808	5.7655	16.4157	31.1464	37.3866	12.2426	28.3162	1.20972	0.0416124
miR-184-P15g1-y	88	43	26	67	191	146	22.3814	8.5808	5.7655	16.4157	31.1464	37.3866	12.2426	28.3162	1.20972	0.0412957
miR-184-P15g2-y	88	43	26	67	191	146	22.3814	8.5808	5.7655	16.4157	31.1464	37.3866	12.2426	28.3162	1.20972	0.0411051
miR-184-P15g3-y	88	43	26	67	191	146	22.3814	8.5808	5.7655	16.4157	31.1464	37.3866	12.2426	28.3162	1.20972	0.0406752
miR-184-P15h-y	88	43	26	67	191	146	22.3814	8.5808	5.7655	16.4157	31.1464	37.3866	12.2426	28.3162	1.20972	0.0406739
miR-184-P15i-y	88	43	26	67	191	146	22.3814	8.5808	5.7655	16.4157	31.1464	37.3866	12.2426	28.3162	1.20972	0.0406727
miR-184-P15j-y	88	43	26	67	191	146	22.3814	8.5808	5.7655	16.4157	31.1464	37.3866	12.2426	28.3162	1.20972	0.0406715
miR-184-P15k-y	88	43	26	67	191	146	22.3814	8.5808	5.7655	16.4157	31.1464	37.3866	12.2426	28.3162	1.20972	0.040466
miR-184-P15l1-y	88	43	26	67	191	146	22.3814	8.5808	5.7655	16.4157	31.1464	37.3866	12.2426	28.3162	1.20972	0.0402611
miR-184-P15l2-y	88	43	26	67	191	146	22.3814	8.5808	5.7655	16.4157	31.1464	37.3866	12.2426	28.3162	1.20972	0.0402372
miR-184-P15m-y	88	43	26	67	191	146	22.3814	8.5808	5.7655	16.4157	31.1464	37.3866	12.2426	28.3162	1.20972	0.0402121
miR-184-P15n-y	88	43	26	67	191	146	22.3814	8.5808	5.7655	16.4157	31.1464	37.3866	12.2426	28.3162	1.20972	0.0398989
miR-184-P15o-y	88	43	26	67	191	146	22.3814	8.5808	5.7655	16.4157	31.1464	37.3866	12.2426	28.3162	1.20972	0.0395871
miR-184-P15p-y	88	43	26	67	191	146	22.3814	8.5808	5.7655	16.4157	31.1464	37.3866	12.2426	28.3162	1.20972	0.0391451
miR-184-P15q-y	88	43	26	67	191	146	22.3814	8.5808	5.7655	16.4157	31.1464	37.3866	12.2426	28.3162	1.20972	0.038943
miR-184-P15r-y	88	43	26	67	191	146	22.3814	8.5808	5.7655	16.4157	31.1464	37.3866	12.2426	28.3162	1.20972	0.0387234
miR-184-P15s-y	88	43	26	67	191	146	22.3814	8.5808	5.7655	16.4157	31.1464	37.3866	12.2426	28.3162	1.20972	0.0385194
miR-184-P15t-y	88	43	26	67	191	146	22.3814	8.5808	5.7655	16.4157	31.1464	37.3866	12.2426	28.3162	1.20972	0.0382906
miR-184-P15u-y	88	43	26	67	191	146	22.3814	8.5808	5.7655	16.4157	31.1464	37.3866	12.2426	28.3162	1.20972	0.0380974
miR-184-P9-y	0	0	0	10	22	26	0.01	0.01	0.01	2.4501	3.5875	6.6579	0.01	4.23183	8.72514	1.00945639830153e-07
miR-199-P1-v1-x	0	0	2	1	8	8	0.01	0.01	0.4435	0.245	1.3046	2.0486	0.1545	1.1994	2.95663	0.0309951
miR-199-P2-v1-x	0	0	2	1	8	8	0.01	0.01	0.4435	0.245	1.3046	2.0486	0.1545	1.1994	2.95663	0.0308245
miR-199-P3-v1-x	0	0	2	1	8	8	0.01	0.01	0.4435	0.245	1.3046	2.0486	0.1545	1.1994	2.95663	0.0308931
miR-199-P5-x	0	0	2	1	8	8	0.01	0.01	0.4435	0.245	1.3046	2.0486	0.1545	1.1994	2.95663	0.0308418
miR-199-P6-x	0	0	2	1	8	8	0.01	0.01	0.4435	0.245	1.3046	2.0486	0.1545	1.1994	2.95663	0.0306468
miR-199-o1-x	0	0	2	1	8	8	0.01	0.01	0.4435	0.245	1.3046	2.0486	0.1545	1.1994	2.95663	0.0309075
miR-1990-x	0	0	0	1	4	2	0.01	0.01	0.01	0.245	0.6523	0.5121	0.01	0.4698	5.55397	0.043584
miR-1990-y	18	13	5	28	66	154	4.578	2.5942	1.1088	6.8603	10.7626	39.4352	2.76033	19.0194	2.78455	0.00047129
miR-2-o20-v1-y	7	8	11	3	3	2	1.7803	1.5964	2.4393	0.735	0.4892	0.5121	1.93867	0.578767	-1.74401	0.0486216
miR-279-P10-y	154	175	158	273	485	593	39.1675	34.9219	35.0368	66.888	79.0891	151.851	36.3754	99.2761	1.44848	0.00281118
miR-279-P11-y	154	175	158	273	485	593	39.1675	34.9219	35.0368	66.888	79.0891	151.851	36.3754	99.2761	1.44848	0.00279992
miR-279-P12-y	154	175	158	273	485	593	39.1675	34.9219	35.0368	66.888	79.0891	151.851	36.3754	99.2761	1.44848	0.00278864
miR-279-P13-y	154	175	158	273	485	593	39.1675	34.9219	35.0368	66.888	79.0891	151.851	36.3754	99.2761	1.44848	0.00277737
miR-279-P14a-y	154	175	158	273	485	593	39.1675	34.9219	35.0368	66.888	79.0891	151.851	36.3754	99.2761	1.44848	0.00279224
miR-279-P14b-y	154	175	158	273	485	593	39.1675	34.9219	35.0368	66.888	79.0891	151.851	36.3754	99.2761	1.44848	0.0028072
miR-279-P9-y	154	175	158	273	485	593	39.1675	34.9219	35.0368	66.888	79.0891	151.851	36.3754	99.2761	1.44848	0.00282227
miR-279-o11-y	30	31	27	41	62	115	7.63	6.1862	5.9873	10.0455	10.1104	29.4484	6.60117	16.5348	1.32471	0.0361497
miR-279-o18-y	154	175	158	273	485	593	39.1675	34.9219	35.0368	66.888	79.0891	151.851	36.3754	99.2761	1.44848	0.00283744
miR-279-o22-y	155	182	165	283	495	612	39.4218	36.3188	36.5891	69.3381	80.7198	156.717	37.4432	102.258	1.44944	0.00296121
miR-279-o31-y	154	175	158	273	485	593	39.1675	34.9219	35.0368	66.888	79.0891	151.851	36.3754	99.2761	1.44848	0.0028587
miR-279-o36-y	154	175	158	273	485	593	39.1675	34.9219	35.0368	66.888	79.0891	151.851	36.3754	99.2761	1.44848	0.0028716
miR-279-o38-y	2	5	3	15	10	12	0.5087	0.9978	0.6653	3.6752	1.6307	3.0729	0.723933	2.79293	1.94785	0.0198493
miR-279-o40-y	30	31	27	41	62	115	7.63	6.1862	5.9873	10.0455	10.1104	29.4484	6.60117	16.5348	1.32471	0.0359781
miR-279-o41-y	30	31	27	41	62	115	7.63	6.1862	5.9873	10.0455	10.1104	29.4484	6.60117	16.5348	1.32471	0.0359204
miR-279-o6-y	154	175	158	273	485	593	39.1675	34.9219	35.0368	66.888	79.0891	151.851	36.3754	99.2761	1.44848	0.00285546
miR-279-y	154	176	161	276	487	596	39.1675	35.1215	35.702	67.623	79.4153	152.619	36.6637	99.8859	1.44593	0.00292089
miR-375-y	3	2	7	1	0	0	0.763	0.3991	1.5523	0.245	0.01	0.01	0.9048	0.0883333	-3.35657	0.0388575
novel-m0016-5p	724	350	456	827	2318	705	184.138	69.8439	101.119	202.624	377.997	180.531	118.367	253.718	1.09996	0.0250625
novel-m0036-5p	98	76	86	147	152	337	24.9248	15.1661	19.0707	36.0166	24.7867	86.2966	19.7205	49.0333	1.31406	0.0187829
novel-m0040-3p	24	24	14	63	132	124	6.104	4.7893	3.1045	15.4357	21.5253	31.753	4.66593	22.9047	2.2954	8.97345756167624e-05
novel-m0044-3p	128	52	221	613	539	515	32.5548	10.3768	49.0072	150.192	87.8949	131.877	30.6463	123.321	2.00864	0.00061675
novel-m0045-3p	128	52	221	613	539	515	32.5548	10.3768	49.0072	150.192	87.8949	131.877	30.6463	123.321	2.00864	0.00061985
novel-m0048-3p	83	31	99	382	329	350	21.1097	6.1862	21.9534	93.5942	53.6502	89.6255	16.4164	78.9566	2.26592	0.000122646
novel-m0051-5p	68	68	167	6	24	25	17.2947	13.5697	37.0326	1.4701	3.9137	6.4018	22.6323	3.92853	-2.52632	0.000199097
novel-m0052-3p	320	707	279	60	148	56	81.387	141.085	61.8688	14.7007	24.1344	14.3401	94.7801	17.7251	-2.41879	8.23235171557773e-05
novel-m0054-5p	20	0	8	73	196	9	5.0867	0.01	1.774	17.8858	31.9618	2.3047	2.29023	17.3841	2.9242	0.00439903
novel-m0056-3p	191	239	156	17	2	2	48.5778	47.6934	34.5933	4.1652	0.3261	0.5121	43.6215	1.6678	-4.70902	3.36331829979364e-07
novel-m0057-3p	191	239	156	17	2	2	48.5778	47.6934	34.5933	4.1652	0.3261	0.5121	43.6215	1.6678	-4.70902	3.23241721894722e-07
novel-m0058-3p	3	31	46	6	11	6	0.763	6.1862	10.2006	1.4701	1.7938	1.5364	5.7166	1.6001	-1.837	0.0486692
novel-m0064-5p	51	37	95	14	27	17	12.971	7.3835	21.0664	3.4302	4.4029	4.3532	13.807	4.0621	-1.7651	0.0116813
novel-m0065-5p	51	37	95	14	27	17	12.971	7.3835	21.0664	3.4302	4.4029	4.3532	13.807	4.0621	-1.7651	0.0116853
novel-m0068-5p	131	35	16	11	14	5	33.3178	6.9844	3.548	2.6951	2.283	1.2804	14.6167	2.08617	-2.80869	0.00356628
novel-m0074-5p	0	2	0	22	239	146	0.01	0.3991	0.01	5.3902	38.9738	37.3866	0.1397	27.2502	7.60779	3.82098099217627e-11
novel-m0075-3p	3	45	31	56	81	142	0.763	8.9799	6.8743	13.7206	13.2087	36.3624	5.53907	21.0972	1.92934	0.0163787
novel-m0077-5p	5	18	17	45	50	31	1.2717	3.592	3.7698	11.0255	8.1535	7.9383	2.87783	9.0391	1.6512	0.0131477
novel-m0088-5p	192	25	30	3	5	3	48.8322	4.9888	6.6526	0.735	0.8154	0.7682	20.1579	0.772867	-4.70498	6.27718138902365e-06
novel-m0095-3p	19	121	119	0	1	0	4.8324	24.146	26.3885	0.01	0.1631	0.01	18.4556	0.0610333	-8.24025	3.48940631010157e-10
novel-m0102-3p	11	4	0	8	55	15	2.7977	0.7982	0.01	1.9601	8.9689	3.8411	1.20197	4.92337	2.03425	0.0256046
novel-m0114-5p	20	31	2	2	4	1	5.0867	6.1862	0.4435	0.49	0.6523	0.2561	3.90547	0.466133	-3.06668	0.00549482
novel-m0115-5p	20	31	2	2	4	1	5.0867	6.1862	0.4435	0.49	0.6523	0.2561	3.90547	0.466133	-3.06668	0.00545614
novel-m0131-5p	28	51	141	7	8	22	7.1214	10.1773	31.267	1.7151	1.3046	5.6336	16.1886	2.88443	-2.48862	0.00115265
novel-m0135-5p	0	7	0	11	142	14	0.01	1.3969	0.01	2.6951	23.156	3.585	0.4723	9.81203	4.37678	0.000236465
novel-m0136-5p	0	8	0	11	160	15	0.01	1.5964	0.01	2.6951	26.0913	3.8411	0.5388	10.8758	4.33523	0.000373312
novel-m0137-5p	10	6	34	2	2	9	2.5433	1.1973	7.5396	0.49	0.3261	2.3047	3.76007	1.04027	-1.8538	0.0394748
novel-m0138-5p	10	6	34	2	2	9	2.5433	1.1973	7.5396	0.49	0.3261	2.3047	3.76007	1.04027	-1.8538	0.0395286
novel-m0139-5p	10	6	34	2	2	9	2.5433	1.1973	7.5396	0.49	0.3261	2.3047	3.76007	1.04027	-1.8538	0.0395823
novel-m0142-5p	21	11	27	3	6	9	5.341	2.1951	5.9873	0.735	0.9784	2.3047	4.5078	1.33937	-1.75087	0.0213367
novel-m0147-5p	2	8	5	14	7	38	0.5087	1.5964	1.1088	3.4302	1.1415	9.7308	1.0713	4.7675	2.15387	0.0189322
novel-m0153-5p	9	13	33	3	10	5	2.289	2.5942	7.3178	0.735	1.6307	1.2804	4.067	1.21537	-1.74257	0.0420552
novel-m0154-3p	9	13	33	3	10	5	2.289	2.5942	7.3178	0.735	1.6307	1.2804	4.067	1.21537	-1.74257	0.0417778
novel-m0155-3p	55	84	31	9	15	5	13.9884	16.7625	6.8743	2.2051	2.4461	1.2804	12.5417	1.9772	-2.66521	0.000498716
novel-m0156-3p	55	84	31	9	15	5	13.9884	16.7625	6.8743	2.2051	2.4461	1.2804	12.5417	1.9772	-2.66521	0.000502883
novel-m0157-3p	55	84	31	9	15	5	13.9884	16.7625	6.8743	2.2051	2.4461	1.2804	12.5417	1.9772	-2.66521	0.00050055
novel-m0158-3p	55	84	31	9	15	5	13.9884	16.7625	6.8743	2.2051	2.4461	1.2804	12.5417	1.9772	-2.66521	0.000497451
novel-m0168-5p	68	28	86	3	1	24	17.2947	5.5875	19.0707	0.735	0.1631	6.1457	13.9843	2.34793	-2.57434	0.00293382
novel-m0179-3p	20	0	38	2	3	0	5.0867	0.01	8.4266	0.49	0.4892	0.01	4.50777	0.329733	-3.77304	0.00674116
novel-m0184-3p	3	10	20	0	0	2	0.763	1.9955	4.435	0.01	0.01	0.5121	2.39783	0.177367	-3.75692	0.00141832
novel-m0187-5p	15	17	25	0	3	0	3.815	3.3924	5.5438	0.01	0.4892	0.01	4.2504	0.169733	-4.64626	8.11047720517797e-06
novel-m0192-3p	5	3	2	7	33	12	1.2717	0.5987	0.4435	1.7151	5.3813	3.0729	0.7713	3.38977	2.13582	0.0082913
novel-m0193-3p	5	3	2	7	33	12	1.2717	0.5987	0.4435	1.7151	5.3813	3.0729	0.7713	3.38977	2.13582	0.00826661
novel-m0197-5p	35	48	47	0	3	3	8.9017	9.5786	10.4223	0.01	0.4892	0.7682	9.6342	0.422467	-4.51126	5.11601985012245e-08
novel-m0201-5p	0	0	0	68	6	7	0.01	0.01	0.01	16.6607	0.9784	1.7925	0.01	6.4772	9.33923	7.17432968853433e-06
novel-m0220-3p	2	3	43	2	5	2	0.5087	0.5987	9.5353	0.49	0.8154	0.5121	3.54757	0.605833	-2.54984	0.0393575
novel-m0221-3p	2	3	43	2	5	2	0.5087	0.5987	9.5353	0.49	0.8154	0.5121	3.54757	0.605833	-2.54984	0.0393617
novel-m0222-3p	2	3	43	2	5	2	0.5087	0.5987	9.5353	0.49	0.8154	0.5121	3.54757	0.605833	-2.54984	0.0393135
novel-m0223-3p	6	19	30	0	0	3	1.526	3.7915	6.6526	0.01	0.01	0.7682	3.99003	0.262733	-3.92473	0.000179169
novel-m0224-3p	6	19	30	0	0	3	1.526	3.7915	6.6526	0.01	0.01	0.7682	3.99003	0.262733	-3.92473	0.000180329
novel-m0225-3p	2	0	5	7	13	7	0.5087	0.01	1.1088	1.7151	2.1199	1.7925	0.5425	1.87583	1.78984	0.0405878
novel-m0226-3p	2	0	5	7	13	7	0.5087	0.01	1.1088	1.7151	2.1199	1.7925	0.5425	1.87583	1.78984	0.0406135
novel-m0239-3p	2	2	0	6	10	5	0.5087	0.3991	0.01	1.4701	1.6307	1.2804	0.305933	1.4604	2.25507	0.0212459
novel-m0240-5p	2	4	13	0	1	1	0.5087	0.7982	2.8828	0.01	0.1631	0.2561	1.39657	0.143067	-3.28712	0.0157395
novel-m0250-5p	7	11	24	0	2	2	1.7803	2.1951	5.322	0.01	0.3261	0.5121	3.09913	0.282733	-3.45435	0.000453061
novel-m0254-3p	4	2	13	0	1	1	1.0173	0.3991	2.8828	0.01	0.1631	0.2561	1.43307	0.143067	-3.32435	0.0162488
novel-m0255-3p	4	2	13	0	1	1	1.0173	0.3991	2.8828	0.01	0.1631	0.2561	1.43307	0.143067	-3.32435	0.0161844
novel-m0257-3p	18	13	8	0	5	8	4.578	2.5942	1.774	0.01	0.8154	2.0486	2.98207	0.958	-1.63821	0.0460613
novel-m0259-5p	1	2	1	6	14	4	0.2543	0.3991	0.2218	1.4701	2.283	1.0243	0.291733	1.59247	2.44854	0.0152429
novel-m0269-3p	0	1	0	40	0	5	0.01	0.1996	0.01	9.8004	0.01	1.2804	0.0732	3.69693	5.65834	0.00155233
novel-m0270-5p	0	0	0	0	9	19	0.01	0.01	0.01	0.01	1.4676	4.8654	0.01	2.11433	7.72406	0.00147708
novel-m0275-3p	6	2	33	3	1	2	1.526	0.3991	7.3178	0.735	0.1631	0.5121	3.08097	0.470067	-2.71245	0.027447
novel-m0287-5p	2	4	19	0	0	1	0.5087	0.7982	4.2133	0.01	0.01	0.2561	1.84007	0.0920333	-4.32146	0.0034877
novel-m0288-5p	2	4	19	0	0	1	0.5087	0.7982	4.2133	0.01	0.01	0.2561	1.84007	0.0920333	-4.32146	0.00348984
novel-m0309-3p	0	2	0	6	11	7	0.01	0.3991	0.01	1.4701	1.7938	1.7925	0.1397	1.68547	3.59274	0.0018062
novel-m0310-3p	1	1	0	2	28	7	0.2543	0.1996	0.01	0.49	4.566	1.7925	0.154633	2.28283	3.8839	0.00157359
novel-m0319-3p	13	11	5	1	3	1	3.3063	2.1951	1.1088	0.245	0.4892	0.2561	2.2034	0.3301	-2.73876	0.00807934
novel-m0320-5p	8	28	3	1	2	0	2.0347	5.5875	0.6653	0.245	0.3261	0.01	2.7625	0.1937	-3.83408	0.00255623
novel-m0361-3p	8	14	4	1	0	2	2.0347	2.7938	0.887	0.245	0.01	0.5121	1.90517	0.2557	-2.89739	0.0054068
novel-m0384-3p	9	10	2	1	2	1	2.289	1.9955	0.4435	0.245	0.3261	0.2561	1.576	0.275733	-2.51492	0.0284739
novel-m0386-3p	0	0	0	2	3	3	0.01	0.01	0.01	0.49	0.4892	0.7682	0.01	0.582467	5.8641	0.0214736
novel-m0405-3p	10	3	7	0	0	0	2.5433	0.5987	1.5523	0.01	0.01	0.01	1.56477	0.01	-7.2898	0.000487974
novel-m0407-3p	1	0	11	0	0	0	0.2543	0.01	2.4393	0.01	0.01	0.01	0.9012	0.01	-6.49378	0.0441497
novel-m0415-3p	0	0	0	0	13	6	0.01	0.01	0.01	0.01	2.1199	1.5364	0.01	1.2221	6.93322	0.00694993
novel-m0441-5p	0	0	0	4	13	3	0.01	0.01	0.01	0.98	2.1199	0.7682	0.01	1.28937	7.01052	0.000780914
novel-m0443-3p	0	0	0	2	7	1	0.01	0.01	0.01	0.49	1.1415	0.2561	0.01	0.6292	5.97545	0.0212359
novel-m0444-5p	1	1	7	0	0	0	0.2543	0.1996	1.5523	0.01	0.01	0.01	0.668733	0.01	-6.06336	0.045862
novel-m0456-5p	1	2	10	0	0	0	0.2543	0.3991	2.2175	0.01	0.01	0.01	0.956967	0.01	-6.5804	0.0160338
novel-m0458-3p	4	1	11	0	0	0	1.0173	0.1996	2.4393	0.01	0.01	0.01	1.21873	0.01	-6.92924	0.00568923
novel-m0459-3p	4	1	11	0	0	0	1.0173	0.1996	2.4393	0.01	0.01	0.01	1.21873	0.01	-6.92924	0.00568733
novel-m0463-3p	1	0	2	10	5	4	0.2543	0.01	0.4435	2.4501	0.8154	1.0243	0.235933	1.42993	2.5995	0.0177396
novel-m0479-3p	2	1	2	3	18	5	0.5087	0.1996	0.4435	0.735	2.9353	1.2804	0.383933	1.65023	2.10374	0.0283214
novel-m0480-3p	2	1	2	3	18	5	0.5087	0.1996	0.4435	0.735	2.9353	1.2804	0.383933	1.65023	2.10374	0.0283851
novel-m0481-5p	10	10	5	1	4	1	2.5433	1.9955	1.1088	0.245	0.6523	0.2561	1.88253	0.384467	-2.29174	0.0291117
novel-m0484-5p	3	4	10	0	1	1	0.763	0.7982	2.2175	0.01	0.1631	0.2561	1.25957	0.143067	-3.13817	0.0174933
novel-m0490-5p	2	5	15	1	2	0	0.5087	0.9978	3.3263	0.245	0.3261	0.01	1.61093	0.1937	-3.056	0.020955
novel-m0520-3p	14	3	1	0	0	1	3.5607	0.5987	0.2218	0.01	0.01	0.2561	1.4604	0.0920333	-3.98806	0.0135842
novel-m0521-3p	14	3	1	0	0	1	3.5607	0.5987	0.2218	0.01	0.01	0.2561	1.4604	0.0920333	-3.98806	0.0134483
novel-m0527-3p	0	0	1	4	4	5	0.01	0.01	0.2218	0.98	0.6523	1.2804	0.0806	0.9709	3.59047	0.0188756
novel-m0573-3p	0	0	0	3	2	2	0.01	0.01	0.01	0.735	0.3261	0.5121	0.01	0.5244	5.7126	0.047537
novel-m0590-5p	0	1	13	0	0	0	0.01	0.1996	2.8828	0.01	0.01	0.01	1.0308	0.01	-6.68762	0.0335354
novel-m0636-5p	0	1	0	11	3	1	0.01	0.1996	0.01	2.6951	0.4892	0.2561	0.0732	1.1468	3.96963	0.0205633

## Sheet: VS-VV
Table S1 The detailed information of DE miRNAs in primary and secondary stimulations of V. splendidus.
ID	VS-H1_count	VS-H2_count	VS-H3_count	VV-H1_count	VV-H2_count	VV-H3_count	VS-H1_TPM	VS-H2_TPM	VS-H3_TPM	VV-H1_TPM	VV-H2_TPM	VV-H3_TPM	VS-H_mean	VV-H_mean	log2(fc)	PValue
Bantam-y	788	179	553	125	243	181	200.415	35.7202	122.629	30.6264	39.6261	46.3492	119.588	38.8672	-1.62145	0.011423
Cgi-Mir-1989_5p	575	537	1162	163	398	381	146.242	107.16	257.676	39.9368	64.902	97.5638	170.359	67.4675	-1.33632	0.0107113
Cgi-Mir-1990_3p	2387	2873	1066	5824	15487	20309	607.096	573.318	236.387	1426.94	2525.47	5200.58	472.267	3051	2.69161	6.81285055641142e-07
Cgi-Mir-1993_3p	68	44	47	102	202	84	17.2947	8.7804	10.4223	24.9911	32.9402	21.5101	12.1658	26.4805	1.1221	0.0256488
Cgi-Mir-219_3p	538	140	283	1274	2623	898	136.832	27.9376	62.7558	312.144	427.734	229.953	75.8417	323.277	2.09171	0.000308614
Cgi-Mir-2722_5p	30	9	15	2	11	3	7.63	1.796	3.3263	0.49	1.7938	0.7682	4.25077	1.01733	-2.06293	0.0287974
Cgi-Mir-278_3p	6299	5509	5629	7802	10633	17663	1602.05	1099.34	1248.24	1911.58	1733.93	4523.02	1316.55	2722.84	1.04836	0.01928
Cgi-Mir-279_3p	8682	11579	8454	18891	27277	36631	2208.13	2310.64	1874.69	4628.5	4448.07	9380.21	2131.15	6152.26	1.52948	0.00038037
Cgi-Mir-31_5p	441	747	642	1807	1430	4244	112.161	149.067	142.365	442.735	233.191	1086.77	134.531	587.566	2.12681	0.000117853
Cgi-Mir-375-P3_3p	3	52	92	4	9	2	0.763	10.3768	20.4012	0.98	1.4676	0.5121	10.5137	0.986567	-3.41371	0.00155032
Cgi-Mir-375-P4_3p	8	79	69	1	13	5	2.0347	15.7648	15.3009	0.245	2.1199	1.2804	11.0335	1.2151	-3.18274	0.000759731
Cgi-Novel-2_3p	10	0	5	105	81	2	2.5433	0.01	1.1088	25.7262	13.2087	0.5121	1.2207	13.149	3.42917	0.00295443
Cgi-Novel-4_3p	5	3	2	220	618	84	1.2717	0.5987	0.4435	53.9024	100.778	21.5101	0.7713	58.73	6.25066	7.37600644390186e-13
Cgi-Novel-4_5p	1	0	1	54	144	12	0.2543	0.01	0.2218	13.2306	23.4821	3.0729	0.162033	13.2619	6.35485	4.44074379526607e-08
Let-7-P11-x	78	167	133	24	35	100	19.8381	33.3255	29.493	5.8803	5.7075	25.6073	27.5522	12.3984	-1.15202	0.0421627
Let-7-P15-x	55	121	92	13	10	70	13.9884	24.146	20.4012	3.1851	1.6307	17.9251	19.5119	7.5803	-1.36402	0.0368628
Let-7-P16-x	55	121	92	13	10	70	13.9884	24.146	20.4012	3.1851	1.6307	17.9251	19.5119	7.5803	-1.36402	0.0367982
Let-7-P17-x	269	523	378	60	51	342	68.4159	104.367	83.8222	14.7007	8.3166	87.5769	85.5349	36.8647	-1.21427	0.0413519
Let-7-P18a-x	269	523	378	60	51	342	68.4159	104.367	83.8222	14.7007	8.3166	87.5769	85.5349	36.8647	-1.21427	0.0414553
Let-7-P18b-x	269	523	378	60	51	342	68.4159	104.367	83.8222	14.7007	8.3166	87.5769	85.5349	36.8647	-1.21427	0.0415591
Let-7-P1b-x	369	678	543	123	144	456	93.8493	135.298	120.411	30.1364	23.4821	116.769	116.519	56.7959	-1.03671	0.0431299
Let-7-P1b3-x	269	523	378	60	51	342	68.4159	104.367	83.8222	14.7007	8.3166	87.5769	85.5349	36.8647	-1.21427	0.0416635
Let-7-P1b4-x	269	523	378	60	51	342	68.4159	104.367	83.8222	14.7007	8.3166	87.5769	85.5349	36.8647	-1.21427	0.0417683
Let-7-P1c-x	358	649	495	111	123	441	91.0517	129.511	109.767	27.1962	20.0577	112.928	110.11	53.394	-1.04419	0.0454888
Let-7-P1c1-x	60	125	98	16	11	77	15.2601	24.9442	21.7317	3.9202	1.7938	19.7176	20.6453	8.4772	-1.28416	0.0459789
Let-7-P1c2-x	60	125	98	16	11	77	15.2601	24.9442	21.7317	3.9202	1.7938	19.7176	20.6453	8.4772	-1.28416	0.0459366
Let-7-P1c3-x	60	125	98	16	11	77	15.2601	24.9442	21.7317	3.9202	1.7938	19.7176	20.6453	8.4772	-1.28416	0.0458941
Let-7-P1c4-x	60	125	98	16	11	77	15.2601	24.9442	21.7317	3.9202	1.7938	19.7176	20.6453	8.4772	-1.28416	0.0457684
Let-7-P1d-x	358	649	495	111	123	441	91.0517	129.511	109.767	27.1962	20.0577	112.928	110.11	53.394	-1.04419	0.0456344
Let-7-P1d1-x	358	649	492	112	121	441	91.0517	129.511	109.102	27.4412	19.7315	112.928	109.888	53.3669	-1.04202	0.0462022
Let-7-P1d2-x	369	669	533	123	140	450	93.8493	133.502	118.194	30.1364	22.8299	115.233	115.182	56.0664	-1.0387	0.0428012
Let-7-P1e-x	280	540	415	70	70	350	71.2136	107.759	92.027	17.1508	11.4149	89.6255	90.3332	39.3971	-1.19717	0.0334815
Let-7-P1o1-x	358	646	488	111	121	440	91.0517	128.912	108.215	27.1962	19.7315	112.672	109.393	53.1999	-1.04002	0.0477158
Let-7-P2a1c-x	68	129	86	15	12	73	17.2947	25.7425	19.0707	3.6752	1.9568	18.6933	20.7026	8.10843	-1.35232	0.0339028
Let-7-P2a1d-x	68	129	86	15	12	73	17.2947	25.7425	19.0707	3.6752	1.9568	18.6933	20.7026	8.10843	-1.35232	0.0338571
Let-7-P2a2c-x	68	128	86	14	10	72	17.2947	25.5429	19.0707	3.4302	1.6307	18.4372	20.6361	7.8327	-1.39759	0.032581
Let-7-P2a2d-x	68	128	86	14	10	72	17.2947	25.5429	19.0707	3.4302	1.6307	18.4372	20.6361	7.8327	-1.39759	0.0325582
Let-7-P2b2-x	72	140	101	16	22	82	18.3121	27.9376	22.3969	3.9202	3.5875	20.998	22.8822	9.5019	-1.26794	0.0329834
Let-7-P2b3-x	269	529	387	61	54	347	68.4159	105.564	85.818	14.9457	8.8058	88.8573	86.5993	37.5363	-1.20607	0.0419188
Let-7-P2b4-x	358	649	492	112	121	441	91.0517	129.511	109.102	27.4412	19.7315	112.928	109.888	53.3669	-1.04202	0.0457542
Let-7-P2b4a-x	358	649	492	112	121	441	91.0517	129.511	109.102	27.4412	19.7315	112.928	109.888	53.3669	-1.04202	0.0458661
Let-7-P2b4b-x	358	649	492	112	121	441	91.0517	129.511	109.102	27.4412	19.7315	112.928	109.888	53.3669	-1.04202	0.0458699
Let-7-P2o13-x	367	652	509	114	130	444	93.3407	130.109	112.872	27.9313	21.1991	113.696	112.107	54.2756	-1.0465	0.0432452
Let-7-P2o16-x	358	646	488	111	121	440	91.0517	128.912	108.215	27.1962	19.7315	112.672	109.393	53.1999	-1.04002	0.0471762
Let-7-P2o17-x	358	649	492	112	121	441	91.0517	129.511	109.102	27.4412	19.7315	112.928	109.888	53.3669	-1.04202	0.0458738
Let-7-P2o6-x	288	578	393	79	77	366	73.2483	115.342	87.1485	19.3559	12.5564	93.7227	91.913	41.8783	-1.13406	0.0404167
Let-7-P2o7-x	56	122	91	16	11	72	14.2427	24.3456	20.1794	3.9202	1.7938	18.4372	19.5892	8.0504	-1.28293	0.0450563
Let-7-P3-x	280	543	419	71	70	351	71.2136	108.358	92.914	17.3958	11.4149	89.8816	90.8285	39.5641	-1.19895	0.0329565
Let-7-P4-x	269	523	378	60	51	342	68.4159	104.367	83.8222	14.7007	8.3166	87.5769	85.5349	36.8647	-1.21427	0.0418541
Let-7-P5-x	364	657	512	118	129	445	92.5777	131.107	113.537	28.9113	21.0361	113.952	112.407	54.6333	-1.04088	0.0443632
miR-10-P3i-x	1	4	3	0	0	0	0.2543	0.7982	0.6653	0.01	0.01	0.01	0.5726	0.01	-5.83946	0.0305943
miR-1175-P6-y	14	5	4	2	2	1	3.5607	0.9978	0.887	0.49	0.3261	0.2561	1.81517	0.3574	-2.34449	0.0365452
miR-1175-P7-y	14	5	4	2	2	1	3.5607	0.9978	0.887	0.49	0.3261	0.2561	1.81517	0.3574	-2.34449	0.0363605
miR-12-P10-x	0	0	0	0	10	6	0.01	0.01	0.01	0.01	1.6307	1.5364	0.01	1.05903	6.7266	0.0126919
miR-154-P29-y	9	14	18	60	64	90	2.289	2.7938	3.9915	14.7007	10.4365	23.0466	3.02477	16.0613	2.40869	0.000190454
miR-184-P10-y	0	0	0	1	8	10	0.01	0.01	0.01	0.245	1.3046	2.5607	0.01	1.3701	7.09814	0.00186451
miR-184-P13a-y	1	1	47	55	160	128	0.2543	0.1996	10.4223	13.4756	26.0913	32.7773	3.6254	24.1147	2.7337	0.0105205
miR-184-P13b-y	1	1	47	55	160	128	0.2543	0.1996	10.4223	13.4756	26.0913	32.7773	3.6254	24.1147	2.7337	0.0104786
miR-184-P15a1-y	88	43	26	67	191	146	22.3814	8.5808	5.7655	16.4157	31.1464	37.3866	12.2426	28.3162	1.20972	0.0433026
miR-184-P15a2-y	88	43	26	67	191	146	22.3814	8.5808	5.7655	16.4157	31.1464	37.3866	12.2426	28.3162	1.20972	0.0431768
miR-184-P15a3-y	88	43	26	67	191	146	22.3814	8.5808	5.7655	16.4157	31.1464	37.3866	12.2426	28.3162	1.20972	0.042974
miR-184-P15a4-y	88	43	26	67	191	146	22.3814	8.5808	5.7655	16.4157	31.1464	37.3866	12.2426	28.3162	1.20972	0.0428613
miR-184-P15a5-y	88	43	26	67	191	146	22.3814	8.5808	5.7655	16.4157	31.1464	37.3866	12.2426	28.3162	1.20972	0.0427751
miR-184-P15a6-y	88	43	26	67	191	146	22.3814	8.5808	5.7655	16.4157	31.1464	37.3866	12.2426	28.3162	1.20972	0.0427003
miR-184-P15a7-y	88	43	26	67	191	146	22.3814	8.5808	5.7655	16.4157	31.1464	37.3866	12.2426	28.3162	1.20972	0.0424747
miR-184-P15b-y	88	43	26	67	191	146	22.3814	8.5808	5.7655	16.4157	31.1464	37.3866	12.2426	28.3162	1.20972	0.0423423
miR-184-P15c-y	88	43	26	67	191	146	22.3814	8.5808	5.7655	16.4157	31.1464	37.3866	12.2426	28.3162	1.20972	0.0422484
miR-184-P15d-y	88	43	26	67	191	146	22.3814	8.5808	5.7655	16.4157	31.1464	37.3866	12.2426	28.3162	1.20972	0.0422
miR-184-P15e1-y	88	43	26	67	191	146	22.3814	8.5808	5.7655	16.4157	31.1464	37.3866	12.2426	28.3162	1.20972	0.0420795
miR-184-P15e2-y	88	43	26	67	191	146	22.3814	8.5808	5.7655	16.4157	31.1464	37.3866	12.2426	28.3162	1.20972	0.0418808
miR-184-P15e3-y	88	43	26	67	191	146	22.3814	8.5808	5.7655	16.4157	31.1464	37.3866	12.2426	28.3162	1.20972	0.0416827
miR-184-P15f-y	88	43	26	67	191	146	22.3814	8.5808	5.7655	16.4157	31.1464	37.3866	12.2426	28.3162	1.20972	0.0416124
miR-184-P15g1-y	88	43	26	67	191	146	22.3814	8.5808	5.7655	16.4157	31.1464	37.3866	12.2426	28.3162	1.20972	0.0412957
miR-184-P15g2-y	88	43	26	67	191	146	22.3814	8.5808	5.7655	16.4157	31.1464	37.3866	12.2426	28.3162	1.20972	0.0411051
miR-184-P15g3-y	88	43	26	67	191	146	22.3814	8.5808	5.7655	16.4157	31.1464	37.3866	12.2426	28.3162	1.20972	0.0406752
miR-184-P15h-y	88	43	26	67	191	146	22.3814	8.5808	5.7655	16.4157	31.1464	37.3866	12.2426	28.3162	1.20972	0.0406739
miR-184-P15i-y	88	43	26	67	191	146	22.3814	8.5808	5.7655	16.4157	31.1464	37.3866	12.2426	28.3162	1.20972	0.0406727
miR-184-P15j-y	88	43	26	67	191	146	22.3814	8.5808	5.7655	16.4157	31.1464	37.3866	12.2426	28.3162	1.20972	0.0406715
miR-184-P15k-y	88	43	26	67	191	146	22.3814	8.5808	5.7655	16.4157	31.1464	37.3866	12.2426	28.3162	1.20972	0.040466
miR-184-P15l1-y	88	43	26	67	191	146	22.3814	8.5808	5.7655	16.4157	31.1464	37.3866	12.2426	28.3162	1.20972	0.0402611
miR-184-P15l2-y	88	43	26	67	191	146	22.3814	8.5808	5.7655	16.4157	31.1464	37.3866	12.2426	28.3162	1.20972	0.0402372
miR-184-P15m-y	88	43	26	67	191	146	22.3814	8.5808	5.7655	16.4157	31.1464	37.3866	12.2426	28.3162	1.20972	0.0402121
miR-184-P15n-y	88	43	26	67	191	146	22.3814	8.5808	5.7655	16.4157	31.1464	37.3866	12.2426	28.3162	1.20972	0.0398989
miR-184-P15o-y	88	43	26	67	191	146	22.3814	8.5808	5.7655	16.4157	31.1464	37.3866	12.2426	28.3162	1.20972	0.0395871
miR-184-P15p-y	88	43	26	67	191	146	22.3814	8.5808	5.7655	16.4157	31.1464	37.3866	12.2426	28.3162	1.20972	0.0391451
miR-184-P15q-y	88	43	26	67	191	146	22.3814	8.5808	5.7655	16.4157	31.1464	37.3866	12.2426	28.3162	1.20972	0.038943
miR-184-P15r-y	88	43	26	67	191	146	22.3814	8.5808	5.7655	16.4157	31.1464	37.3866	12.2426	28.3162	1.20972	0.0387234
miR-184-P15s-y	88	43	26	67	191	146	22.3814	8.5808	5.7655	16.4157	31.1464	37.3866	12.2426	28.3162	1.20972	0.0385194
miR-184-P15t-y	88	43	26	67	191	146	22.3814	8.5808	5.7655	16.4157	31.1464	37.3866	12.2426	28.3162	1.20972	0.0382906
miR-184-P15u-y	88	43	26	67	191	146	22.3814	8.5808	5.7655	16.4157	31.1464	37.3866	12.2426	28.3162	1.20972	0.0380974
miR-184-P9-y	0	0	0	10	22	26	0.01	0.01	0.01	2.4501	3.5875	6.6579	0.01	4.23183	8.72514	1.00945639830153e-07
miR-199-P1-v1-x	0	0	2	1	8	8	0.01	0.01	0.4435	0.245	1.3046	2.0486	0.1545	1.1994	2.95663	0.0309951
miR-199-P2-v1-x	0	0	2	1	8	8	0.01	0.01	0.4435	0.245	1.3046	2.0486	0.1545	1.1994	2.95663	0.0308245
miR-199-P3-v1-x	0	0	2	1	8	8	0.01	0.01	0.4435	0.245	1.3046	2.0486	0.1545	1.1994	2.95663	0.0308931
miR-199-P5-x	0	0	2	1	8	8	0.01	0.01	0.4435	0.245	1.3046	2.0486	0.1545	1.1994	2.95663	0.0308418
miR-199-P6-x	0	0	2	1	8	8	0.01	0.01	0.4435	0.245	1.3046	2.0486	0.1545	1.1994	2.95663	0.0306468
miR-199-o1-x	0	0	2	1	8	8	0.01	0.01	0.4435	0.245	1.3046	2.0486	0.1545	1.1994	2.95663	0.0309075
miR-1990-x	0	0	0	1	4	2	0.01	0.01	0.01	0.245	0.6523	0.5121	0.01	0.4698	5.55397	0.043584
miR-1990-y	18	13	5	28	66	154	4.578	2.5942	1.1088	6.8603	10.7626	39.4352	2.76033	19.0194	2.78455	0.00047129
miR-2-o20-v1-y	7	8	11	3	3	2	1.7803	1.5964	2.4393	0.735	0.4892	0.5121	1.93867	0.578767	-1.74401	0.0486216
miR-279-P10-y	154	175	158	273	485	593	39.1675	34.9219	35.0368	66.888	79.0891	151.851	36.3754	99.2761	1.44848	0.00281119
miR-279-P11-y	154	175	158	273	485	593	39.1675	34.9219	35.0368	66.888	79.0891	151.851	36.3754	99.2761	1.44848	0.00279991
miR-279-P12-y	154	175	158	273	485	593	39.1675	34.9219	35.0368	66.888	79.0891	151.851	36.3754	99.2761	1.44848	0.00278864
miR-279-P13-y	154	175	158	273	485	593	39.1675	34.9219	35.0368	66.888	79.0891	151.851	36.3754	99.2761	1.44848	0.00277737
miR-279-P14a-y	154	175	158	273	485	593	39.1675	34.9219	35.0368	66.888	79.0891	151.851	36.3754	99.2761	1.44848	0.00279224
miR-279-P14b-y	154	175	158	273	485	593	39.1675	34.9219	35.0368	66.888	79.0891	151.851	36.3754	99.2761	1.44848	0.0028072
miR-279-P9-y	154	175	158	273	485	593	39.1675	34.9219	35.0368	66.888	79.0891	151.851	36.3754	99.2761	1.44848	0.00282227
miR-279-o11-y	30	31	27	41	62	115	7.63	6.1862	5.9873	10.0455	10.1104	29.4484	6.60117	16.5348	1.32471	0.0361497
miR-279-o18-y	154	175	158	273	485	593	39.1675	34.9219	35.0368	66.888	79.0891	151.851	36.3754	99.2761	1.44848	0.00283744
miR-279-o22-y	155	182	165	283	495	612	39.4218	36.3188	36.5891	69.3381	80.7198	156.717	37.4432	102.258	1.44944	0.00296121
miR-279-o31-y	154	175	158	273	485	593	39.1675	34.9219	35.0368	66.888	79.0891	151.851	36.3754	99.2761	1.44848	0.0028587
miR-279-o36-y	154	175	158	273	485	593	39.1675	34.9219	35.0368	66.888	79.0891	151.851	36.3754	99.2761	1.44848	0.0028716
miR-279-o38-y	2	5	3	15	10	12	0.5087	0.9978	0.6653	3.6752	1.6307	3.0729	0.723933	2.79293	1.94785	0.0198493
miR-279-o40-y	30	31	27	41	62	115	7.63	6.1862	5.9873	10.0455	10.1104	29.4484	6.60117	16.5348	1.32471	0.0359781
miR-279-o41-y	30	31	27	41	62	115	7.63	6.1862	5.9873	10.0455	10.1104	29.4484	6.60117	16.5348	1.32471	0.0359204
miR-279-o6-y	154	175	158	273	485	593	39.1675	34.9219	35.0368	66.888	79.0891	151.851	36.3754	99.2761	1.44848	0.00285546
miR-279-y	154	176	161	276	487	596	39.1675	35.1215	35.702	67.623	79.4153	152.619	36.6637	99.8859	1.44593	0.00292089
miR-375-y	3	2	7	1	0	0	0.763	0.3991	1.5523	0.245	0.01	0.01	0.9048	0.0883333	-3.35657	0.0388575
novel-m0016-5p	724	350	456	827	2318	705	184.138	69.8439	101.119	202.624	377.997	180.531	118.367	253.718	1.09996	0.0250625
novel-m0036-5p	98	76	86	147	152	337	24.9248	15.1661	19.0707	36.0166	24.7867	86.2966	19.7205	49.0333	1.31406	0.0187829
novel-m0040-3p	24	24	14	63	132	124	6.104	4.7893	3.1045	15.4357	21.5253	31.753	4.66593	22.9047	2.2954	8.97345756167624e-05
novel-m0044-3p	128	52	221	613	539	515	32.5548	10.3768	49.0072	150.192	87.8949	131.877	30.6463	123.321	2.00864	0.00061675
novel-m0045-3p	128	52	221	613	539	515	32.5548	10.3768	49.0072	150.192	87.8949	131.877	30.6463	123.321	2.00864	0.00061985
novel-m0048-3p	83	31	99	382	329	350	21.1097	6.1862	21.9534	93.5942	53.6502	89.6255	16.4164	78.9566	2.26592	0.000122646
novel-m0051-5p	68	68	167	6	24	25	17.2947	13.5697	37.0326	1.4701	3.9137	6.4018	22.6323	3.92853	-2.52632	0.000199097
novel-m0052-3p	320	707	279	60	148	56	81.387	141.085	61.8688	14.7007	24.1344	14.3401	94.7801	17.7251	-2.41879	8.23235171557773e-05
novel-m0054-5p	20	0	8	73	196	9	5.0867	0.01	1.774	17.8858	31.9618	2.3047	2.29023	17.3841	2.9242	0.00439903
novel-m0056-3p	191	239	156	17	2	2	48.5778	47.6934	34.5933	4.1652	0.3261	0.5121	43.6215	1.6678	-4.70902	3.36331829979364e-07
novel-m0057-3p	191	239	156	17	2	2	48.5778	47.6934	34.5933	4.1652	0.3261	0.5121	43.6215	1.6678	-4.70902	3.23241721894722e-07
novel-m0058-3p	3	31	46	6	11	6	0.763	6.1862	10.2006	1.4701	1.7938	1.5364	5.7166	1.6001	-1.837	0.0486692
novel-m0064-5p	51	37	95	14	27	17	12.971	7.3835	21.0664	3.4302	4.4029	4.3532	13.807	4.0621	-1.7651	0.0116813
novel-m0065-5p	51	37	95	14	27	17	12.971	7.3835	21.0664	3.4302	4.4029	4.3532	13.807	4.0621	-1.7651	0.0116853
novel-m0068-5p	131	35	16	11	14	5	33.3178	6.9844	3.548	2.6951	2.283	1.2804	14.6167	2.08617	-2.80869	0.00356628
novel-m0074-5p	0	2	0	22	239	146	0.01	0.3991	0.01	5.3902	38.9738	37.3866	0.1397	27.2502	7.60779	3.82098099217627e-11
novel-m0075-3p	3	45	31	56	81	142	0.763	8.9799	6.8743	13.7206	13.2087	36.3624	5.53907	21.0972	1.92934	0.0163787
novel-m0077-5p	5	18	17	45	50	31	1.2717	3.592	3.7698	11.0255	8.1535	7.9383	2.87783	9.0391	1.6512	0.0131477
novel-m0088-5p	192	25	30	3	5	3	48.8322	4.9888	6.6526	0.735	0.8154	0.7682	20.1579	0.772867	-4.70498	6.27718138902365e-06
novel-m0095-3p	19	121	119	0	1	0	4.8324	24.146	26.3885	0.01	0.1631	0.01	18.4556	0.0610333	-8.24025	3.48940631010157e-10
novel-m0102-3p	11	4	0	8	55	15	2.7977	0.7982	0.01	1.9601	8.9689	3.8411	1.20197	4.92337	2.03425	0.0256046
novel-m0114-5p	20	31	2	2	4	1	5.0867	6.1862	0.4435	0.49	0.6523	0.2561	3.90547	0.466133	-3.06668	0.00549482
novel-m0115-5p	20	31	2	2	4	1	5.0867	6.1862	0.4435	0.49	0.6523	0.2561	3.90547	0.466133	-3.06668	0.00545615
novel-m0131-5p	28	51	141	7	8	22	7.1214	10.1773	31.267	1.7151	1.3046	5.6336	16.1886	2.88443	-2.48862	0.00115265
novel-m0135-5p	0	7	0	11	142	14	0.01	1.3969	0.01	2.6951	23.156	3.585	0.4723	9.81203	4.37678	0.000236465
novel-m0136-5p	0	8	0	11	160	15	0.01	1.5964	0.01	2.6951	26.0913	3.8411	0.5388	10.8758	4.33523	0.000373312
novel-m0137-5p	10	6	34	2	2	9	2.5433	1.1973	7.5396	0.49	0.3261	2.3047	3.76007	1.04027	-1.8538	0.0394748
novel-m0138-5p	10	6	34	2	2	9	2.5433	1.1973	7.5396	0.49	0.3261	2.3047	3.76007	1.04027	-1.8538	0.0395286
novel-m0139-5p	10	6	34	2	2	9	2.5433	1.1973	7.5396	0.49	0.3261	2.3047	3.76007	1.04027	-1.8538	0.0395823
novel-m0142-5p	21	11	27	3	6	9	5.341	2.1951	5.9873	0.735	0.9784	2.3047	4.5078	1.33937	-1.75087	0.0213367
novel-m0147-5p	2	8	5	14	7	38	0.5087	1.5964	1.1088	3.4302	1.1415	9.7308	1.0713	4.7675	2.15387	0.0189322
novel-m0153-5p	9	13	33	3	10	5	2.289	2.5942	7.3178	0.735	1.6307	1.2804	4.067	1.21537	-1.74257	0.0420552
novel-m0154-3p	9	13	33	3	10	5	2.289	2.5942	7.3178	0.735	1.6307	1.2804	4.067	1.21537	-1.74257	0.0417778
novel-m0155-3p	55	84	31	9	15	5	13.9884	16.7625	6.8743	2.2051	2.4461	1.2804	12.5417	1.9772	-2.66521	0.000498716
novel-m0156-3p	55	84	31	9	15	5	13.9884	16.7625	6.8743	2.2051	2.4461	1.2804	12.5417	1.9772	-2.66521	0.000502883
novel-m0157-3p	55	84	31	9	15	5	13.9884	16.7625	6.8743	2.2051	2.4461	1.2804	12.5417	1.9772	-2.66521	0.00050055
novel-m0158-3p	55	84	31	9	15	5	13.9884	16.7625	6.8743	2.2051	2.4461	1.2804	12.5417	1.9772	-2.66521	0.000497451
novel-m0168-5p	68	28	86	3	1	24	17.2947	5.5875	19.0707	0.735	0.1631	6.1457	13.9843	2.34793	-2.57434	0.00293382
novel-m0179-3p	20	0	38	2	3	0	5.0867	0.01	8.4266	0.49	0.4892	0.01	4.50777	0.329733	-3.77304	0.00674116
novel-m0184-3p	3	10	20	0	0	2	0.763	1.9955	4.435	0.01	0.01	0.5121	2.39783	0.177367	-3.75692	0.00141832
novel-m0187-5p	15	17	25	0	3	0	3.815	3.3924	5.5438	0.01	0.4892	0.01	4.2504	0.169733	-4.64626	8.11047720517797e-06
novel-m0192-3p	5	3	2	7	33	12	1.2717	0.5987	0.4435	1.7151	5.3813	3.0729	0.7713	3.38977	2.13582	0.0082913
novel-m0193-3p	5	3	2	7	33	12	1.2717	0.5987	0.4435	1.7151	5.3813	3.0729	0.7713	3.38977	2.13582	0.00826661
novel-m0197-5p	35	48	47	0	3	3	8.9017	9.5786	10.4223	0.01	0.4892	0.7682	9.6342	0.422467	-4.51126	5.11601985012245e-08
novel-m0201-5p	0	0	0	68	6	7	0.01	0.01	0.01	16.6607	0.9784	1.7925	0.01	6.4772	9.33923	7.17432968853433e-06
novel-m0220-3p	2	3	43	2	5	2	0.5087	0.5987	9.5353	0.49	0.8154	0.5121	3.54757	0.605833	-2.54984	0.0393575
novel-m0221-3p	2	3	43	2	5	2	0.5087	0.5987	9.5353	0.49	0.8154	0.5121	3.54757	0.605833	-2.54984	0.0393617
novel-m0222-3p	2	3	43	2	5	2	0.5087	0.5987	9.5353	0.49	0.8154	0.5121	3.54757	0.605833	-2.54984	0.0393135
novel-m0223-3p	6	19	30	0	0	3	1.526	3.7915	6.6526	0.01	0.01	0.7682	3.99003	0.262733	-3.92473	0.000179169
novel-m0224-3p	6	19	30	0	0	3	1.526	3.7915	6.6526	0.01	0.01	0.7682	3.99003	0.262733	-3.92473	0.000180329
novel-m0225-3p	2	0	5	7	13	7	0.5087	0.01	1.1088	1.7151	2.1199	1.7925	0.5425	1.87583	1.78984	0.0405878
novel-m0226-3p	2	0	5	7	13	7	0.5087	0.01	1.1088	1.7151	2.1199	1.7925	0.5425	1.87583	1.78984	0.0406135
novel-m0239-3p	2	2	0	6	10	5	0.5087	0.3991	0.01	1.4701	1.6307	1.2804	0.305933	1.4604	2.25507	0.0212459
novel-m0240-5p	2	4	13	0	1	1	0.5087	0.7982	2.8828	0.01	0.1631	0.2561	1.39657	0.143067	-3.28712	0.0157395
novel-m0250-5p	7	11	24	0	2	2	1.7803	2.1951	5.322	0.01	0.3261	0.5121	3.09913	0.282733	-3.45435	0.000453061
novel-m0254-3p	4	2	13	0	1	1	1.0173	0.3991	2.8828	0.01	0.1631	0.2561	1.43307	0.143067	-3.32435	0.0162488
novel-m0255-3p	4	2	13	0	1	1	1.0173	0.3991	2.8828	0.01	0.1631	0.2561	1.43307	0.143067	-3.32435	0.0161844
novel-m0257-3p	18	13	8	0	5	8	4.578	2.5942	1.774	0.01	0.8154	2.0486	2.98207	0.958	-1.63821	0.0460613
novel-m0259-5p	1	2	1	6	14	4	0.2543	0.3991	0.2218	1.4701	2.283	1.0243	0.291733	1.59247	2.44854	0.0152429
novel-m0269-3p	0	1	0	40	0	5	0.01	0.1996	0.01	9.8004	0.01	1.2804	0.0732	3.69693	5.65834	0.00155233
novel-m0270-5p	0	0	0	0	9	19	0.01	0.01	0.01	0.01	1.4676	4.8654	0.01	2.11433	7.72406	0.00147708
novel-m0275-3p	6	2	33	3	1	2	1.526	0.3991	7.3178	0.735	0.1631	0.5121	3.08097	0.470067	-2.71245	0.027447
novel-m0287-5p	2	4	19	0	0	1	0.5087	0.7982	4.2133	0.01	0.01	0.2561	1.84007	0.0920333	-4.32146	0.0034877
novel-m0288-5p	2	4	19	0	0	1	0.5087	0.7982	4.2133	0.01	0.01	0.2561	1.84007	0.0920333	-4.32146	0.00348984
novel-m0309-3p	0	2	0	6	11	7	0.01	0.3991	0.01	1.4701	1.7938	1.7925	0.1397	1.68547	3.59274	0.00180621
novel-m0310-3p	1	1	0	2	28	7	0.2543	0.1996	0.01	0.49	4.566	1.7925	0.154633	2.28283	3.8839	0.0015736
novel-m0319-3p	13	11	5	1	3	1	3.3063	2.1951	1.1088	0.245	0.4892	0.2561	2.2034	0.3301	-2.73876	0.00807934
novel-m0320-5p	8	28	3	1	2	0	2.0347	5.5875	0.6653	0.245	0.3261	0.01	2.7625	0.1937	-3.83408	0.00255623
novel-m0361-3p	8	14	4	1	0	2	2.0347	2.7938	0.887	0.245	0.01	0.5121	1.90517	0.2557	-2.89739	0.0054068
novel-m0384-3p	9	10	2	1	2	1	2.289	1.9955	0.4435	0.245	0.3261	0.2561	1.576	0.275733	-2.51492	0.0284739
novel-m0386-3p	0	0	0	2	3	3	0.01	0.01	0.01	0.49	0.4892	0.7682	0.01	0.582467	5.8641	0.0214736
novel-m0405-3p	10	3	7	0	0	0	2.5433	0.5987	1.5523	0.01	0.01	0.01	1.56477	0.01	-7.2898	0.000487974
novel-m0407-3p	1	0	11	0	0	0	0.2543	0.01	2.4393	0.01	0.01	0.01	0.9012	0.01	-6.49378	0.0441497
novel-m0415-3p	0	0	0	0	13	6	0.01	0.01	0.01	0.01	2.1199	1.5364	0.01	1.2221	6.93322	0.00694993
novel-m0441-5p	0	0	0	4	13	3	0.01	0.01	0.01	0.98	2.1199	0.7682	0.01	1.28937	7.01052	0.000780914
novel-m0443-3p	0	0	0	2	7	1	0.01	0.01	0.01	0.49	1.1415	0.2561	0.01	0.6292	5.97545	0.0212359
novel-m0444-5p	1	1	7	0	0	0	0.2543	0.1996	1.5523	0.01	0.01	0.01	0.668733	0.01	-6.06336	0.045862
novel-m0456-5p	1	2	10	0	0	0	0.2543	0.3991	2.2175	0.01	0.01	0.01	0.956967	0.01	-6.5804	0.0160338
novel-m0458-3p	4	1	11	0	0	0	1.0173	0.1996	2.4393	0.01	0.01	0.01	1.21873	0.01	-6.92924	0.00568923
novel-m0459-3p	4	1	11	0	0	0	1.0173	0.1996	2.4393	0.01	0.01	0.01	1.21873	0.01	-6.92924	0.00568733
novel-m0463-3p	1	0	2	10	5	4	0.2543	0.01	0.4435	2.4501	0.8154	1.0243	0.235933	1.42993	2.5995	0.0177396
novel-m0479-3p	2	1	2	3	18	5	0.5087	0.1996	0.4435	0.735	2.9353	1.2804	0.383933	1.65023	2.10374	0.0283214
novel-m0480-3p	2	1	2	3	18	5	0.5087	0.1996	0.4435	0.735	2.9353	1.2804	0.383933	1.65023	2.10374	0.0283851
novel-m0481-5p	10	10	5	1	4	1	2.5433	1.9955	1.1088	0.245	0.6523	0.2561	1.88253	0.384467	-2.29174	0.0291117
novel-m0484-5p	3	4	10	0	1	1	0.763	0.7982	2.2175	0.01	0.1631	0.2561	1.25957	0.143067	-3.13817	0.0174933
novel-m0490-5p	2	5	15	1	2	0	0.5087	0.9978	3.3263	0.245	0.3261	0.01	1.61093	0.1937	-3.056	0.020955
novel-m0520-3p	14	3	1	0	0	1	3.5607	0.5987	0.2218	0.01	0.01	0.2561	1.4604	0.0920333	-3.98806	0.0135842
novel-m0521-3p	14	3	1	0	0	1	3.5607	0.5987	0.2218	0.01	0.01	0.2561	1.4604	0.0920333	-3.98806	0.0134483
novel-m0527-3p	0	0	1	4	4	5	0.01	0.01	0.2218	0.98	0.6523	1.2804	0.0806	0.9709	3.59047	0.0188756
novel-m0573-3p	0	0	0	3	2	2	0.01	0.01	0.01	0.735	0.3261	0.5121	0.01	0.5244	5.7126	0.047537
novel-m0590-5p	0	1	13	0	0	0	0.01	0.1996	2.8828	0.01	0.01	0.01	1.0308	0.01	-6.68762	0.0335354
novel-m0636-5p	0	1	0	11	3	1	0.01	0.1996	0.01	2.6951	0.4892	0.2561	0.0732	1.1468	3.96963	0.0205633
